# Supplementary material for: Targeting KRAS Regulation with PolyPurine Reverse Hoogsteen Oligonucleotides
Source: Int J Mol Sci. 2022 Feb 14;23(4):2097. doi: 10.3390/ijms23042097 (PMC8876201; doi:10.3390/ijms23042097)
Supplement: Supplementary file 1 [file ijms-23-02097-s001.zip]

Archive with 1 entries (1 files):
- ijms-1561501-supplementary.pdf
